# Supplementary material for: Fibroblast MMP14-Dependent Collagen Processing Is Necessary for Melanoma Growth
Source: Cancers (Basel). 2021 Apr 20;13(8):1984. doi: 10.3390/cancers13081984 (PMC8074311; doi:10.3390/cancers13081984)
Supplement: Supplementary file 1 [file cancers-13-01984-s001.zip]

Archive with 1 entries (1 files):
- cancers-1144215-supplementary.pdf
